# Supplementary material for: Aberrant integration of Hepatitis B virus DNA promotes major restructuring of human hepatocellular carcinoma genome architecture
Source: Nat Commun. 2021 Nov 25;12:6910. doi: 10.1038/s41467-021-26805-8 (PMC8617174; doi:10.1038/s41467-021-26805-8)
Supplement: Supplementary file 3 — Supplementary Data 1 [file 41467_2021_26805_MOESM3_ESM.xlsx]

## Sheet: SData1
Supplementary Data 1. Counts of somatic HBV integration events per tumour
The number of total somatic HBV integrations (Total_HBV_Integrations) per tumour sample is shown and stratified as canonical (Canonical_HBV_integrations) or non-canonical events (Non-canonical_HBV_integrations). Counts of those integrations that are coupled with telomeric deletions are also shown (HBV_integrations_coupled_telomeric_deletions). Finally, sequencing technologies used for each sample…
tumor_wgs_icgc_sample_id	histology_abbreviation	Total_HBV_Integrations	Canonical_HBV_integrations	Non-canonical_HBV_integrations	HBV_integrations_coupled_telomeric_deletions	Sequencing_technology
SA515305	Liver-HCC	0	0	0	0	Illumina
SA515377	Liver-HCC	0	0	0	0	Illumina
SA529853	Liver-HCC	0	0	0	0	Illumina
SA270412	Liver-HCC	0	0	0	0	Illumina
SA515276	Liver-HCC	0	0	0	0	Illumina
SA501436	Liver-HCC	1	1	0	0	Illumina
SA501623	Liver-HCC	0	0	0	0	Illumina
SA529849	Liver-HCC	0	0	0	0	Illumina
SA270416	Liver-HCC	1	1	0	0	Illumina
SA500643	Liver-HCC	0	0	0	0	Illumina
SA529881	Liver-HCC	0	0	0	0	Illumina
SA501583	Liver-HCC	0	0	0	0	Illumina
SA269041	Liver-HCC	0	0	0	0	Illumina
SA268591	Liver-HCC	0	0	0	0	Illumina
SA501595	Liver-HCC	0	0	0	0	Illumina
SA515266	Liver-HCC	0	0	0	0	Illumina
SA269251	Liver-HCC	0	0	0	0	Illumina
SA270408	Liver-HCC	0	0	0	0	Illumina
SA268750	Liver-HCC	0	0	0	0	Illumina
SA500918	Liver-HCC	0	0	0	0	Illumina
SA501453	Liver-HCC	7	3	4	2	Illumina&ONT
SA501431	Liver-HCC	0	0	0	0	Illumina
SA500830	Liver-HCC	0	0	0	0	Illumina
SA515261	Liver-HCC	0	0	0	0	Illumina
SA529724	Liver-HCC	0	0	0	0	Illumina
SA515312	Liver-HCC	0	0	0	0	Illumina
SA501619	Liver-HCC	0	0	0	0	Illumina
SA515463	Liver-HCC	0	0	0	0	Illumina
SA269680	Liver-HCC	12	2	10	5	Illumina
SA270422	Liver-HCC	0	0	0	0	Illumina
SA501611	Liver-HCC	0	0	0	0	Illumina
SA267658	Liver-HCC	0	0	0	0	Illumina
SA270460	Liver-HCC	0	0	0	0	Illumina
SA501427	Liver-HCC	2	0	2	0	Illumina
SA267260	Liver-HCC	0	0	0	0	Illumina
SA501446	Liver-HCC	0	0	0	0	Illumina
SA515302	Liver-HCC	0	0	0	0	Illumina
SA529884	Liver-HCC	0	0	0	0	Illumina
SA529732	Liver-HCC	0	0	0	0	Illumina
SA270402	Liver-HCC	2	0	2	2	Illumina
SA515450	Liver-HCC	0	0	0	0	Illumina
SA515339	Liver-HCC	0	0	0	0	Illumina
SA529716	Liver-HCC	0	0	0	0	Illumina
SA540506	Liver-HCC	0	0	0	0	Illumina
SA268117	Liver-HCC	0	0	0	0	Illumina
SA529714	Liver-HCC	2	1	1	1	Illumina
SA515296	Liver-HCC	0	0	0	0	Illumina
SA268432	Liver-HCC	0	0	0	0	Illumina
SA501480	Liver-HCC	1	1	0	0	Illumina
SA501519	Liver-HCC	0	0	0	0	Illumina
SA501506	Liver-HCC	0	0	0	0	Illumina
SA529743	Liver-HCC	0	0	0	0	Illumina
SA501599	Liver-HCC	0	0	0	0	Illumina
SA501537	Liver-HCC	0	0	0	0	Illumina
SA501499	Liver-HCC	0	0	0	0	Illumina
SA501553	Liver-HCC	0	0	0	0	Illumina
SA501456	Liver-HCC	2	1	1	0	Illumina
SA501449	Liver-HCC	1	1	0	0	Illumina
SA501647	Liver-HCC	0	0	0	0	Illumina
SA540960	Liver-HCC	0	0	0	0	Illumina
SA529722	Liver-HCC	0	0	0	0	Illumina
SA501540	Liver-HCC	0	0	0	0	Illumina
SA515270	Liver-HCC	0	0	0	0	Illumina
SA501424	Liver-HCC	5	0	5	2	Illumina&ONT
SA501564	Liver-HCC	0	0	0	0	Illumina
SA529770	Liver-HCC	0	0	0	0	Illumina
SA501442	Liver-HCC	0	0	0	0	Illumina
SA500759	Liver-HCC	0	0	0	0	Illumina
SA501468	Liver-HCC	0	0	0	0	Illumina
SA501531	Liver-HCC	0	0	0	0	Illumina
SA515218	Liver-HCC	0	0	0	0	Illumina
SA529803	Liver-HCC	0	0	0	0	Illumina
SA515316	Liver-HCC	1	1	0	0	Illumina
SA529718	Liver-HCC	0	0	0	0	Illumina
SA501571	Liver-HCC	1	0	1	0	Illumina
SA501484	Liver-HCC	0	0	0	0	Illumina
SA269323	Liver-HCC	0	0	0	0	Illumina
SA529897	Liver-HCC	0	0	0	0	Illumina
SA515309	Liver-HCC	0	0	0	0	Illumina
SA529749	Liver-HCC	0	0	0	0	Illumina
SA515367	Liver-HCC	0	0	0	0	Illumina
SA529759	Liver-HCC	5	1	4	0	Illumina&ONT
SA515292	Liver-HCC	0	0	0	0	Illumina
SA267454	Liver-HCC	0	0	0	0	Illumina
SA515479	Liver-HCC	0	0	0	0	Illumina
SA529901	Liver-HCC	0	0	0	0	Illumina
SA515444	Liver-HCC	0	0	0	0	Illumina
SA501445	Liver-HCC	0	0	0	0	Illumina
SA529800	Liver-HCC	0	0	0	0	Illumina
SA501651	Liver-HCC	0	0	0	0	Illumina
SA270452	Liver-HCC	0	0	0	0	Illumina
SA550978	Liver-HCC	0	0	0	0	Illumina
SA515373	Liver-HCC	0	0	0	0	Illumina
SA515254	Liver-HCC	0	0	0	0	Illumina
SA529845	Liver-HCC	0	0	0	0	Illumina
SA520782	Liver-HCC	0	0	0	0	Illumina
SA270088	Liver-HCC	0	0	0	0	Illumina
SA501439	Liver-HCC	0	0	0	0	Illumina
SA529876	Liver-HCC	0	0	0	0	Illumina
SA501643	Liver-HCC	1	0	1	0	Illumina
SA268834	Liver-HCC	0	0	0	0	Illumina
SA515389	Liver-HCC	0	0	0	0	Illumina
SA270468	Liver-HCC	0	0	0	0	Illumina
SA529863	Liver-HCC	0	0	0	0	Illumina
SA501603	Liver-HCC	0	0	0	0	Illumina
SA515407	Liver-HCC	0	0	0	0	Illumina
SA515438	Liver-HCC	0	0	0	0	Illumina
SA529823	Liver-HCC	3	0	3	1	Illumina
SA270406	Liver-HCC	0	0	0	0	Illumina
SA500148	Liver-HCC	0	0	0	0	Illumina
SA268027	Liver-HCC	2	0	2	1	Illumina
SA501555	Liver-HCC	0	0	0	0	Illumina
SA515298	Liver-HCC	0	0	0	0	Illumina
SA269167	Liver-HCC	0	0	0	0	Illumina
SA270448	Liver-HCC	0	0	0	0	Illumina
SA529811	Liver-HCC	0	0	0	0	Illumina
SA501554	Liver-HCC	0	0	0	0	Illumina
SA501060	Liver-HCC	0	0	0	0	Illumina
SA501510	Liver-HCC	0	0	0	0	Illumina
SA270040	Liver-HCC	0	0	0	0	Illumina
SA501527	Liver-HCC	0	0	0	0	Illumina
SA501575	Liver-HCC	0	0	0	0	Illumina
SA529734	Liver-HCC	0	0	0	0	Illumina
SA501457	Liver-HCC	0	0	0	0	Illumina
SA269383	Liver-HCC	4	0	4	1	Illumina
SA270436	Liver-HCC	0	0	0	0	Illumina
SA270396	Liver-HCC	0	0	0	0	Illumina
SA501522	Liver-HCC	0	0	0	0	Illumina
SA500397	Liver-HCC	0	0	0	0	Illumina
SA529869	Liver-HCC	0	0	0	0	Illumina
SA529858	Liver-HCC	0	0	0	0	Illumina
SA500100	Liver-HCC	0	0	0	0	Illumina
SA501523	Liver-HCC	2	0	2	0	Illumina
SA268678	Liver-HCC	4	1	3	1	Illumina
SA268889	Liver-HCC	0	0	0	0	Illumina
SA529728	Liver-HCC	0	0	0	0	Illumina
SA501485	Liver-HCC	1	1	0	0	Illumina
SA270442	Liver-HCC	0	0	0	0	Illumina
SA520910	Liver-HCC	0	0	0	0	Illumina
SA270428	Liver-HCC	0	0	0	0	Illumina
SA501587	Liver-HCC	0	0	0	0	Illumina
SA501615	Liver-HCC	0	0	0	0	Illumina
SA270382	Liver-HCC	0	0	0	0	Illumina
SA270404	Liver-HCC	0	0	0	0	Illumina
SA501432	Liver-HCC	4	1	3	0	Illumina
SA500797	Liver-HCC	0	0	0	0	Illumina
SA267949	Liver-HCC	0	0	0	0	Illumina
SA268288	Liver-HCC	0	0	0	0	Illumina
SA500499	Liver-HCC	0	0	0	0	Illumina
SA501534	Liver-HCC	6	1	5	1	Illumina&ONT
SA501514	Liver-HCC	1	1	0	0	Illumina
SA270400	Liver-HCC	0	0	0	0	Illumina
SA270380	Liver-HCC	0	0	0	0	Illumina
SA529774	Liver-HCC	0	0	0	0	Illumina
SA270434	Liver-HCC	0	0	0	0	Illumina
SA501653	Liver-HCC	0	0	0	0	Illumina
SA270432	Liver-HCC	0	0	0	0	Illumina
SA515456	Liver-HCC	0	0	0	0	Illumina
SA529835	Liver-HCC	0	0	0	0	Illumina
SA515239	Liver-HCC	3	2	1	1	Illumina
SA515397	Liver-HCC	2	0	2	0	Illumina
SA269629	Liver-HCC	0	0	0	0	Illumina
SA501460	Liver-HCC	4	2	2	1	Illumina
SA270466	Liver-HCC	0	0	0	0	Illumina
SA501559	Liver-HCC	0	0	0	0	Illumina
SA529781	Liver-HCC	0	0	0	0	Illumina
SA529796	Liver-HCC	0	0	0	0	Illumina
SA529783	Liver-HCC	0	0	0	0	Illumina
SA270384	Liver-HCC	0	0	0	0	Illumina
SA529841	Liver-HCC	0	0	0	0	Illumina
SA529741	Liver-HCC	0	0	0	0	Illumina
SA515286	Liver-HCC	0	0	0	0	Illumina
SA501511	Liver-HCC	8	2	6	6	Illumina&ONT
SA501440	Liver-HCC	0	0	0	0	Illumina
SA267880	Liver-HCC	2	0	2	1	Illumina
SA501428	Liver-HCC	3	0	3	1	Illumina
SA501481	Liver-HCC	4	2	2	2	Illumina&ONT
SA501635	Liver-HCC	0	0	0	0	Illumina
SA529739	Liver-HCC	0	0	0	0	Illumina
SA501515	Liver-HCC	0	0	0	0	Illumina
SA515415	Liver-HCC	1	0	1	0	Illumina
SA501435	Liver-HCC	0	0	0	0	Illumina
SA515322	Liver-HCC	0	0	0	0	Illumina
SA515333	Liver-HCC	0	0	0	0	Illumina
SA529787	Liver-HCC	0	0	0	0	Illumina
SA501649	Liver-HCC	2	2	0	0	Illumina
SA501549	Liver-HCC	0	0	0	0	Illumina
SA270418	Liver-HCC	0	0	0	0	Illumina
SA267718	Liver-HCC	4	3	1	0	Illumina
SA515314	Liver-HCC	0	0	0	0	Illumina
SA501544	Liver-HCC	0	0	0	0	Illumina
SA529737	Liver-HCC	0	0	0	0	Illumina
SA500699	Liver-HCC	0	0	0	0	Illumina
SA499813	Liver-HCC	0	0	0	0	Illumina
SA270464	Liver-HCC	0	0	0	0	Illumina
SA515422	Liver-HCC	0	0	0	0	Illumina
SA515353	Liver-HCC	0	0	0	0	Illumina
SA499746	Liver-HCC	0	0	0	0	Illumina
SA529751	Liver-HCC	0	0	0	0	Illumina
SA500054	Liver-HCC	0	0	0	0	Illumina
SA501541	Liver-HCC	4	2	2	0	Illumina
SA501645	Liver-HCC	1	0	1	1	Illumina
SA268957	Liver-HCC	0	0	0	0	Illumina
SA270390	Liver-HCC	0	0	0	0	Illumina
SA501633	Liver-HCC	0	0	0	0	Illumina
SA529905	Liver-HCC	0	0	0	0	Illumina
SA501476	Liver-HCC	4	2	2	0	Illumina
SA529864	Liver-HCC	0	0	0	0	Illumina
SA501473	Liver-HCC	0	0	0	0	Illumina
SA270394	Liver-HCC	0	0	0	0	Illumina
SA270388	Liver-HCC	0	0	0	0	Illumina
SA515277	Liver-HCC	0	0	0	0	Illumina
SA501495	Liver-HCC	0	0	0	0	Illumina
SA499742	Liver-HCC	0	0	0	0	Illumina
SA500737	Liver-HCC	1	0	1	1	Illumina
SA515327	Liver-HCC	0	0	0	0	Illumina
SA500820	Liver-HCC	0	0	0	0	Illumina
SA515300	Liver-HCC	1	0	1	0	Illumina
SA270420	Liver-HCC	0	0	0	0	Illumina
SA270462	Liver-HCC	0	0	0	0	Illumina
SA501545	Liver-HCC	0	0	0	0	Illumina
SA501535	Liver-HCC	0	0	0	0	Illumina
SA270446	Liver-HCC	0	0	0	0	Illumina
SA270456	Liver-HCC	0	0	0	0	Illumina
SA515427	Liver-HCC	0	0	0	0	Illumina
SA501487	Liver-HCC	0	0	0	0	Illumina
SA515972	Liver-HCC	0	0	0	0	Illumina
SA515318	Liver-HCC	5	1	4	1	Illumina
SA529747	Liver-HCC	0	0	0	0	Illumina
SA529830	Liver-HCC	3	0	3	2	Illumina&ONT
SA501631	Liver-HCC	2	0	2	1	Illumina
SA499815	Liver-HCC	0	0	0	0	Illumina
SA501562	Liver-HCC	0	0	0	0	Illumina
SA529777	Liver-HCC	0	0	0	0	Illumina
SA501641	Liver-HCC	0	0	0	0	Illumina
SA515214	Liver-HCC	0	0	0	0	Illumina
SA501639	Liver-HCC	3	0	3	0	Illumina
SA501452	Liver-HCC	0	0	0	0	Illumina
SA501503	Liver-HCC	0	0	0	0	Illumina
SA529720	Liver-HCC	0	0	0	0	Illumina
SA501552	Liver-HCC	0	0	0	0	Illumina
SA529766	Liver-HCC	0	0	0	0	Illumina
SA270444	Liver-HCC	0	0	0	0	Illumina
SA501607	Liver-HCC	0	0	0	0	Illumina
SA270423	Liver-HCC	0	0	0	0	Illumina
SA515104	Liver-HCC	0	0	0	0	Illumina
SA268333	Liver-HCC	0	0	0	0	Illumina
SA515383	Liver-HCC	0	0	0	0	Illumina
SA270430	Liver-HCC	0	0	0	0	Illumina
SA529807	Liver-HCC	0	0	0	0	Illumina
SA501567	Liver-HCC	1	0	1	0	Illumina
SA529792	Liver-HCC	0	0	0	0	Illumina
SA270450	Liver-HCC	0	0	0	0	Illumina
SA501591	Liver-HCC	0	0	0	0	Illumina
SA501469	Liver-HCC	1	0	1	0	Illumina
SA499801	Liver-HCC	0	0	0	0	Illumina
SA270392	Liver-HCC	0	0	0	0	Illumina
SA529827	Liver-HCC	0	0	0	0	Illumina
SA515307	Liver-HCC	0	0	0	0	Illumina
SA270458	Liver-HCC	0	0	0	0	Illumina
SA515472	Liver-HCC	0	0	0	0	Illumina
SA540527	Liver-HCC	2	1	1	1	Illumina
SA270414	Liver-HCC	0	0	0	0	Illumina
SA501465	Liver-HCC	0	0	0	0	Illumina
SA529726	Liver-HCC	6	0	6	4	Illumina&ONT
SA515281	Liver-HCC	0	0	0	0	Illumina
SA500769	Liver-HCC	0	0	0	0	Illumina
SA529753	Liver-HCC	0	0	0	0	Illumina
SA501491	Liver-HCC	3	1	2	0	Illumina&ONT
SA515222	Liver-HCC	0	0	0	0	Illumina
SA529837	Liver-HCC	0	0	0	0	Illumina
SA501498	Liver-HCC	0	0	0	0	Illumina
SA270438	Liver-HCC	0	0	0	0	Illumina
SA499894	Liver-HCC	0	0	0	0	Illumina
SA267307	Liver-HCC	0	0	0	0	Illumina
SA270398	Liver-HCC	1	1	0	0	Illumina
SA500238	Liver-HCC	0	0	0	0	Illumina
SA529735	Liver-HCC	0	0	0	0	Illumina
SA499802	Liver-HCC	0	0	0	0	Illumina
SA268465	Liver-HCC	0	0	0	0	Illumina
SA501579	Liver-HCC	0	0	0	0	Illumina
SA515360	Liver-HCC	0	0	0	0	Illumina
SA270454	Liver-HCC	0	0	0	0	Illumina
SA270440	Liver-HCC	0	0	0	0	Illumina
SA501517	Liver-HCC	0	0	0	0	Illumina
SA501464	Liver-HCC	4	2	2	0	Illumina
SA529730	Liver-HCC	0	0	0	0	Illumina
SA515233	Liver-HCC	0	0	0	0	Illumina
SA529756	Liver-HCC	0	0	0	0	Illumina
SA501477	Liver-HCC	0	0	0	0	Illumina
SA515347	Liver-HCC	0	0	0	0	Illumina
SA529818	Liver-HCC	2	1	1	0	Illumina
SA515248	Liver-HCC	0	0	0	0	Illumina
SA501448	Liver-HCC	0	0	0	0	Illumina
SA501627	Liver-HCC	0	0	0	0	Illumina
SA529857	Liver-HCC	0	0	0	0	Illumina
