# Supplementary material for: Aberrant integration of Hepatitis B virus DNA promotes major restructuring of human hepatocellular carcinoma genome architecture
Source: Nat Commun. 2021 Nov 25;12:6910. doi: 10.1038/s41467-021-26805-8 (PMC8617174; doi:10.1038/s41467-021-26805-8)
Supplement: Supplementary file 6 — Supplementary Data 4 [file 41467_2021_26805_MOESM6_ESM.xlsx]

## Sheet: SData5
Supplementary Data 5. Clonal status of HBV insertions
tumor_wgs_icgc_sample_id	chr	pos	clonal_state
SA515316	5	1298125	clonal [NA]
SA515318	4	181086000	clonal [NA]
SA515318	4	190730769	clonal [NA]
SA515318	5	1295647	clonal [NA]
SA515318	5	1296158	clonal [NA]
SA515318	7	729324	clonal [NA]
SA501427	5	88432443	clonal [early]
SA501427	5	88754908	clonal [late]
SA267718	1	237656520	clonal [early]
SA267718	2	118543576	clonal [NA]
SA267718	5	1295278	clonal [NA]
SA267718	9	137029137	clonal [NA]
SA540527	1	118079033	clonal [late]
SA540527	4	8437092	clonal [early]
SA515397	2	186622915	clonal [early]
SA515397	2	186641095	clonal [early]
SA515415	5	1295144	UNK
SA501456	5	1275382	clonal [early]
SA501456	5	173125602	clonal [NA]
SA529714	18	40716643	clonal [early]
SA529714	3	24001321	clonal [NA]
SA501460	7	155443987	clonal [early]
SA501460	7	91671904	clonal [NA]
SA501460	8	37337657	clonal [NA]
SA501460	8	49642746	clonal [NA]
SA501464	1	26783196	clonal [early]
SA501464	13	106702489	clonal [early]
SA501464	18	53691840	clonal [early]
SA501464	19	36212782	clonal [early]
SA529726	3	21222310	clonal [NA]
SA529726	4	171417047	clonal [NA]
SA529726	5	12035	UNK
SA529726	5	1296719	clonal [NA]
SA529726	7	80512238	clonal [NA]
SA529726	X	150837858	clonal [late]
SA501480	19	29087481	clonal [NA]
SA501491	4	79048012	clonal [NA]
SA501491	6	68664025	clonal [NA]
SA501491	8	39200449	clonal [NA]
SA267880	10	129391638	clonal [NA]
SA267880	8	56030290	clonal [NA]
SA529759	1	234101917	clonal [NA]
SA529759	1	234103103	clonal [NA]
SA529759	19	30304904	clonal [early]
SA529759	19	30305249	clonal [early]
SA529759	6	44270937	clonal [NA]
SA501514	7	145783069	clonal [early]
SA529818	12	58550792	clonal [early]
SA529818	5	1295276	clonal [early]
SA529823	4	55244192	clonal [NA]
SA529823	4	61881868	clonal [NA]
SA529823	5	19301234	clonal [NA]
SA529830	17	14933981	clonal [NA]
SA529830	5	129990973	clonal [NA]
SA529830	8	41308676	clonal [NA]
SA501523	3	24499330	clonal [NA]
SA501523	6	88968979	clonal [NA]
SA269383	4	172915474	clonal [late]
SA269383	5	1295481	clonal [late]
SA269383	5	83888550	clonal [NA]
SA269383	7	19954966	clonal [late]
SA501567	8	52216259	clonal [NA]
SA501571	2	202708332	clonal [NA]
SA500737	7	71061814	clonal [early]
SA501631	3	169023914	clonal [late]
SA501631	4	73539199	clonal [NA]
SA270398	4	74108352	clonal [NA]
SA501639	11	122939934	clonal [early]
SA501639	17	58147104	clonal [NA]
SA501639	17	58157683	clonal [NA]
SA501643	5	173175348	clonal [NA]
SA501645	10	7312350	clonal [early]
SA268678	20	22888104	clonal [early]
SA268678	4	81859531	clonal [late]
SA268678	8	14683129	clonal [NA]
SA268678	8	35129704	clonal [early]
SA501649	1	106996327	clonal [NA]
SA501649	1	220821610	UNK
SA270402	6	164970004	clonal [NA]
SA270402	8	63280968	clonal [early]
SA501424	1	245547462	clonal [early]
SA501424	1	31503628	clonal [NA]
SA501424	11	87553673	UNK
SA501424	12	93019067	clonal [NA]
SA501424	19	36212667	clonal [NA]
SA501428	13	96965849	clonal [NA]
SA501428	5	1295446	UNK
SA501428	5	152215069	clonal [NA]
SA501432	17	14633992	clonal [early]
SA501432	17	15243372	clonal [late]
SA501432	20	53170164	clonal [early]
SA501432	5	64503435	clonal [early]
SA501436	13	97585947	clonal [NA]
SA270416	15	37994973	clonal [NA]
SA501449	8	53617384	clonal [NA]
SA501453	11	65023698	clonal [NA]
SA501453	15	71645723	clonal [NA]
SA501453	19	33761713	clonal [NA]
SA501453	19	33771850	clonal [NA]
SA501453	19	4558119	clonal [NA]
SA501453	2	105457535	clonal [early]
SA501453	4	122742408	clonal [early]
SA515239	1	35838753	clonal [NA]
SA515239	13	81850217	clonal [NA]
SA515239	2	42456653	clonal [early]
SA268027	4	173136730	clonal [early]
SA268027	8	68971987	clonal [late]
SA501469	5	673527	clonal [NA]
SA501476	19	36212638	clonal [early]
SA501476	4	3421281	clonal [early]
SA501476	4	3421872	clonal [early]
SA501476	7	71198422	clonal [early]
SA501481	1	57256948	clonal [NA]
SA501481	12	23811473	clonal [NA]
SA501481	16	72095191	clonal [NA]
SA501481	9	24184263	clonal [NA]
SA269680	1	103229235	clonal [early]
SA269680	10	1863122	clonal [early]
SA269680	12	124913292	clonal [early]
SA269680	15	47607048	clonal [early]
SA269680	15	47631298	clonal [early]
SA269680	16	83507195	clonal [early]
SA269680	2	198580596	clonal [early]
SA269680	21	15570249	clonal [late]
SA269680	5	1296758	UNK
SA269680	7	71492688	clonal [early]
SA269680	8	2044140	clonal [early]
SA269680	9	125414595	clonal [early]
SA501485	7	154265624	clonal [early]
SA501511	10	20525537	clonal [NA]
SA501511	13	38591685	clonal [NA]
SA501511	16	22353649	clonal [NA]
SA501511	19	36213881	clonal [NA]
SA501511	4	33650688	clonal [NA]
SA501511	8	57507935	clonal [NA]
SA501511	8	68545531	clonal [NA]
SA501511	8	123142216	UNK
SA501534	12	30301892	clonal [early]
SA501534	13	104216191	clonal [early]
SA501534	15	48094881	clonal [NA]
SA501534	15	48094993	UNK
SA501534	2	14604533	clonal [NA]
SA501534	4	63879563	clonal [NA]
SA501541	1	80934662	clonal [NA]
SA501541	12	30643865	clonal [NA]
SA501541	6	162294373	clonal [late]
SA501541	6	162298238	clonal [late]
SA515300	2	202708332	clonal [NA]
