# Supplementary material for: Aberrant integration of Hepatitis B virus DNA promotes major restructuring of human hepatocellular carcinoma genome architecture
Source: Nat Commun. 2021 Nov 25;12:6910. doi: 10.1038/s41467-021-26805-8 (PMC8617174; doi:10.1038/s41467-021-26805-8)
Supplement: Supplementary file 7 — Supplementary Data 5 [file 41467_2021_26805_MOESM7_ESM.xlsx]

## Sheet: SData6
Supplementary Data 6. Real-time timing of whole genome duplication events along with HBV insertions clonal states
tumor_wgs_singlegc_sample_id	chr	pos	WGD.time (years)	clonal_state	cluster_type
SA501427	5	88432443	0.47	clonal [early]	single
SA501427	5	88754908	0.47	clonal [late]	single
SA540527	1	118079033	2.11	clonal [late]	single
SA540527	4	8437092	2.11	clonal [early]	reciprocal
SA515397	2	186622915	NA	clonal [early]	single
SA515397	2	186641095	NA	clonal [early]	single
SA501464	1	26783196	3.11	clonal [early]	single
SA501464	13	106702489	3.11	clonal [early]	single
SA501464	18	53691840	3.11	clonal [NA]	reciprocal
SA501464	19	36212782	3.11	clonal [NA]	reciprocal
SA529818	12	58550792	3.88	clonal [early]	reciprocal
SA529818	5	1295276	3.88	clonal [early]	single
SA269383	4	172915474	0.64	clonal [late]	single
SA269383	5	1295481	0.64	clonal [late]	single
SA269383	5	83888550	0.64	clonal [NA]	single
SA269383	7	19954966	0.64	clonal [late]	single
SA501645	10	7312350	20.96	clonal [early]	single
SA268678	20	22888104	2.54	clonal [early]	single
SA268678	4	81859531	2.54	clonal [late]	single
SA268678	8	14683129	2.54	clonal [NA]	single
SA268678	8	35129704	2.54	UNK	reciprocal
SA270402	6	164970004	NA	clonal [NA]	single
SA270402	8	63280968	NA	clonal [early]	single
SA501432	17	14633992	6.12	clonal [early]	single
SA501432	17	15243372	6.12	clonal [late]	single
SA501432	20	53170164	6.12	clonal [early]	reciprocal
SA501432	5	64503435	6.12	clonal [early]	single
SA501453	11	65023698	0.22	clonal [NA]	single
SA501453	15	71645723	0.22	clonal [NA]	reciprocal
SA501453	19	33761713	0.22	clonal [NA]	single
SA501453	19	33771850	0.22	clonal [NA]	single
SA501453	19	4558119	0.22	clonal [NA]	single
SA501453	2	105457535	0.22	clonal [early]	reciprocal
SA501453	4	122742408	0.22	clonal [early]	single
SA268027	4	173136730	4.65	clonal [early]	single
SA268027	8	68971987	4.65	clonal [late]	single
SA501476	19	36212638	2.95	clonal [early]	reciprocal
SA501476	4	3421281	2.95	clonal [early]	single
SA501476	4	3421872	2.95	clonal [early]	single
SA501476	7	71198422	2.95	clonal [late]	reciprocal
SA269680	1	103229235	0.23	clonal [early]	reciprocal
SA269680	10	1863122	0.23	clonal [early]	single
SA269680	12	124913292	0.23	clonal [early]	single
SA269680	15	47607048	0.23	clonal [early]	single
SA269680	15	47631298	0.23	clonal [early]	single
SA269680	16	83507195	0.23	clonal [early]	single
SA269680	2	198580596	0.23	clonal [early]	single
SA269680	21	15570249	0.23	clonal [late]	single
SA269680	5	1296758	0.23	UNK	single
SA269680	7	71492688	0.23	clonal [early]	single
SA269680	8	2044140	0.23	clonal [early]	single
SA269680	9	125414595	0.23	clonal [early]	reciprocal
